# Supplementary material for: Booster Vaccination Against Invasive Pneumococcal Disease and Hepatitis B in Previously Vaccinated Solid Organ Transplant Recipients Without Seroprotection
Source: Vaccines (Basel). 2025 Dec 17;13(12):1253. doi: 10.3390/vaccines13121253 (PMC12737362; doi:10.3390/vaccines13121253)
Supplement: Supplementary file 1 [file vaccines-13-01253-s001.zip]

Archive with 1 entries (1 files):
- vaccines-4022200-supplementary.pdf
